# Supplementary material for: Exploring Toxins for Hunting SARS-CoV-2 Main Protease Inhibitors: Molecular Docking, Molecular Dynamics, Pharmacokinetic Properties, and Reactome Study
Source: Pharmaceuticals (Basel). 2022 Jan 27;15(2):153. doi: 10.3390/ph15020153 (PMC8875976; doi:10.3390/ph15020153)
Supplement: Supplementary file 1 [file pharmaceuticals-15-00153-s001.zip]

Archive with 1 entries (1 files):
- pharmaceuticals-1564879-supplementary-done.pdf
